# Supplementary material for: Sporades jaechi sp. nov. with comments on classification of the New Caledonian genus Sporades Fauvel (Coleoptera, Carabidae, Trechini, Trechodina)
Source: Zookeys. 2020 Feb 3;908:123–36. doi: 10.3897/zookeys.908.48707 (PMC7010836; doi:10.3897/zookeys.908.48707)
Supplement: XML Treatment for Sporades (s. s.) sexpunctatus [file zookeys.908.48707-treatment2.xml]

<!DOCTYPE tp:taxon-treatment
  PUBLIC "-//TaxonX//DTD Taxonomic Treatment Publishing DTD v0 20100105//EN" "tax-treatment-NSO.dtd">
<tp:taxon-treatment xmlns:tp="http://www.plazi.org/taxpub"><tp:treatment-meta><kwd-group><label>Taxon classification</label><kwd><named-content xmlns:xlink="http://www.w3.org/1999/xlink" content-type="kingdom">Animalia</named-content></kwd><kwd><named-content xmlns:xlink="http://www.w3.org/1999/xlink" content-type="order">Coleoptera</named-content></kwd><kwd><named-content xmlns:xlink="http://www.w3.org/1999/xlink" content-type="family">Carabidae</named-content></kwd></kwd-group><mixed-citation publication-type="journal"><person-group><name><surname>Liebherr</surname><given-names>James K.</given-names></name></person-group><article-title><italic><tp:taxon-name><tp:taxon-name-part taxon-name-part-type="genus" reg="Sporades">Sporades</tp:taxon-name-part> <tp:taxon-name-part taxon-name-part-type="species" reg="jaechi">jaechi</tp:taxon-name-part></tp:taxon-name></italic> sp. nov. with comments on classification of the New Caledonian genus <italic><tp:taxon-name><tp:taxon-name-part taxon-name-part-type="genus" reg="Sporades">Sporades</tp:taxon-name-part></tp:taxon-name></italic> Fauvel (<tp:taxon-name><tp:taxon-name-part taxon-name-part-type="order">Coleoptera</tp:taxon-name-part></tp:taxon-name>, <tp:taxon-name><tp:taxon-name-part taxon-name-part-type="family">Carabidae</tp:taxon-name-part></tp:taxon-name>, <tp:taxon-name><tp:taxon-name-part taxon-name-part-type="tribe">Trechini</tp:taxon-name-part></tp:taxon-name>, <tp:taxon-name><tp:taxon-name-part taxon-name-part-type="subtribe">Trechodina</tp:taxon-name-part></tp:taxon-name>)</article-title><source>Zookeys</source><day>03</day><month>2</month><year>2020</year><volume>908</volume><fpage>123</fpage><lpage>136</lpage><pub-id pub-id-type="doi">10.3897/zookeys.908.48707</pub-id></mixed-citation></tp:treatment-meta><tp:nomenclature><tp:taxon-name><object-id xmlns:xlink="http://www.w3.org/1999/xlink" content-type="arpha" xlink:type="simple">5C532D98-85BE-5C96-8AED-B55429559273</object-id>
            <tp:taxon-name-part taxon-name-part-type="genus" reg="Sporades">Sporades</tp:taxon-name-part> (<tp:taxon-name-part taxon-name-part-type="uncertainty-rank">s. s.</tp:taxon-name-part>) <tp:taxon-name-part taxon-name-part-type="species" reg="sexpunctatus">sexpunctatus</tp:taxon-name-part></tp:taxon-name><tp:taxon-authority>Fauvel, 1882</tp:taxon-authority><xref ref-type="fig" rid="F4">Figure 6</xref></tp:nomenclature><tp:treatment-sec sec-type="diagnosis" id="SECID0EFRAE"><title>Diagnosis.</title><p>This species is easily diagnosed among all <italic><tp:taxon-name><tp:taxon-name-part taxon-name-part-type="genus" reg="Sporades">Sporades</tp:taxon-name-part></tp:taxon-name></italic> by the male aedeagus, wherein the median lobe is expanded and twisted apically (<xref ref-type="bibr" rid="B17">Jeannel 1926</xref>: fig. 288; <xref ref-type="bibr" rid="B24">Uéno 1966</xref>: fig. 5). A single male of this species was examined (MHNW) to establish the distributional record reported below.</p></tp:treatment-sec><tp:treatment-sec sec-type="distribution" id="SECID0E1RAE"><title>Distribution and habitat.</title><p><xref ref-type="bibr" rid="B15">Giachino (2012)</xref> summarized the distributional records of <italic><tp:taxon-name><tp:taxon-name-part taxon-name-part-type="genus" reg="Sporades">S.</tp:taxon-name-part> <tp:taxon-name-part taxon-name-part-type="species" reg="sexpunctatus">sexpunctatus</tp:taxon-name-part></tp:taxon-name></italic> based on examined material, showing that this species maintains a broad geographical distribution across the southern half of Grande Terre (<xref ref-type="bibr" rid="B15">Giachino 2012</xref>: fig. 11). Summarizing all published distributional records for this species, easily diagnosed by the male aedeagus (<xref ref-type="bibr" rid="B13">Fauvel 1882</xref>, <xref ref-type="bibr" rid="B14">1903</xref>, <xref ref-type="bibr" rid="B17">Jeannel 1926</xref>, <xref ref-type="bibr" rid="B24">Uéno 1966</xref>, <xref ref-type="bibr" rid="B12">Donabauer 2011</xref>, <xref ref-type="bibr" rid="B15">Giachino 2012</xref>), results in a distributional estimate based on 29 specimens (Fig. <xref ref-type="fig" rid="F4">6</xref>). To these can be added one male: New Caledonia, N-Prov., Tendo 10 km WSW Hienghène, <named-content xmlns:xlink="http://www.w3.org/1999/xlink" content-type="dwc:verbatimCoordinates" xlink:type="simple"><named-content content-type="geo-json" specific-use="{&#34;type&#34;:&#34;Point&#34;,&#34;coordinates&#34;:[164.815556,-20.712778]}" id="NCID0ESTAE" xlink:type="simple">20°42'46"S 164°48'56"E</named-content></named-content>, 2.IX.1970, leg. H. Franz (M. Jäch pers. comm.). This most-recently documented locality extends the known distribution of <italic><tp:taxon-name><tp:taxon-name-part taxon-name-part-type="genus" reg="Sporades">S.</tp:taxon-name-part> <tp:taxon-name-part taxon-name-part-type="species" reg="sexpunctatus">sexpunctatus</tp:taxon-name-part></tp:taxon-name></italic> well northward in the Northern Province of Grande Terre. The known localities range in elevation 20–390 m, with the species repeatedly collected at sites above 300 m elevation: e.g., Col d'Amieu, Table Unio on the Serraméa-Canala Road, Parc des Grandes Fougères, near Thio, and on Mt. Koghi (<xref ref-type="bibr" rid="B15">Giachino 2012</xref>). Beetles have been collected at the margins of small streams, along a small stream in a ravine, and by splashing gravel bars along streams at night or during the day.</p><fig id="F4" position="float" orientation="portrait"><object-id xmlns:xlink="http://www.w3.org/1999/xlink" content-type="doi" xlink:type="simple">10.3897/zookeys.908.48707.figure6</object-id><object-id xmlns:xlink="http://www.w3.org/1999/xlink" content-type="arpha" xlink:type="simple">82C61A34-3D5E-5C94-B72C-C44F04A7E93A</object-id><label>Figure 6.</label><caption><p>Distributional records for <italic><tp:taxon-name><tp:taxon-name-part taxon-name-part-type="genus" reg="Sporades">Sporades</tp:taxon-name-part> <tp:taxon-name-part taxon-name-part-type="species" reg="sexpunctatus">sexpunctatus</tp:taxon-name-part></tp:taxon-name></italic>; asterisked locality first reported herein.</p></caption><graphic xmlns:xlink="http://www.w3.org/1999/xlink" xlink:href="zookeys-908-123-g004.jpg" position="float" orientation="portrait" xlink:type="simple" id="oo_376193.jpg"><uri content-type="original_file" xlink:type="simple">https://binary.pensoft.net/fig/376193</uri></graphic></fig></tp:treatment-sec><ref-list><ref id="B17"><mixed-citation xmlns:xlink="http://www.w3.org/1999/xlink" xlink:type="simple"><person-group><name name-style="western"><surname>Jeannel</surname><given-names>R</given-names></name></person-group> (<year>1926</year>) <article-title>Monographie des <tp:taxon-name><tp:taxon-name-part taxon-name-part-type="subfamily">Trechinae</tp:taxon-name-part></tp:taxon-name>, Morphologie comparée et distribution géographique d'un groupe de Coléoptères (1).</article-title><source>L'Abeille</source><volume>32</volume>: <fpage>221</fpage>–<lpage>550</lpage>.</mixed-citation></ref><ref id="B24"><mixed-citation xmlns:xlink="http://www.w3.org/1999/xlink" xlink:type="simple"><person-group><name name-style="western"><surname>Uéno</surname><given-names>S-I</given-names></name></person-group> (<year>1966</year>) <article-title>The New Caledonian trechodines of the genus <italic><tp:taxon-name><tp:taxon-name-part taxon-name-part-type="genus">Sporades</tp:taxon-name-part></tp:taxon-name></italic> (<tp:taxon-name><tp:taxon-name-part taxon-name-part-type="order">Coleoptera</tp:taxon-name-part></tp:taxon-name>, <tp:taxon-name><tp:taxon-name-part taxon-name-part-type="subfamily">Trechinae</tp:taxon-name-part></tp:taxon-name>).</article-title><source>Bulletin of the National Science Museum</source><volume>9</volume>: <fpage>27</fpage>–<lpage>36</lpage>.</mixed-citation></ref><ref id="B15"><mixed-citation xmlns:xlink="http://www.w3.org/1999/xlink" xlink:type="simple"><person-group><name name-style="western"><surname>Giachino</surname><given-names>PM</given-names></name></person-group> (<year>2012</year>) <article-title>On the genus <italic><tp:taxon-name><tp:taxon-name-part taxon-name-part-type="genus">Sporades</tp:taxon-name-part></tp:taxon-name></italic> Fauvel, 1882 (<tp:taxon-name><tp:taxon-name-part taxon-name-part-type="order">Coleoptera</tp:taxon-name-part></tp:taxon-name>: <tp:taxon-name><tp:taxon-name-part taxon-name-part-type="family">Carabidae</tp:taxon-name-part></tp:taxon-name>, <tp:taxon-name><tp:taxon-name-part taxon-name-part-type="tribe">Trechini</tp:taxon-name-part></tp:taxon-name>) with the description of three new species from New Caledonia.</article-title><source>Bollettino del Museo Civico di Storia Naturale di Verona</source><volume>36</volume>: <fpage>47</fpage>–<lpage>54</lpage>.</mixed-citation></ref><ref id="B13"><mixed-citation xmlns:xlink="http://www.w3.org/1999/xlink" xlink:type="simple"><person-group><name name-style="western"><surname>Fauvel</surname><given-names>A</given-names></name></person-group> (<year>1882</year>) <article-title>Les Coléoptères de la Nouvelle-Calédonie et dépendances avec descriptions, notes et synonymies nouvelles.</article-title><source>Revue d'Entomologie</source><volume>1</volume>: <fpage>217</fpage>–<lpage>236</lpage>. <ext-link xlink:type="simple" ext-link-type="uri" xlink:href="https://www.biodiversitylibrary.org/title/10428#page/231/mode/1up">https://www.biodiversitylibrary.org/title/10428#page/231/mode/1up</ext-link></mixed-citation></ref><ref id="B14"><mixed-citation xmlns:xlink="http://www.w3.org/1999/xlink" xlink:type="simple"><person-group><name name-style="western"><surname>Fauvel</surname><given-names>A</given-names></name></person-group> (<year>1903</year>) <article-title>Faune analytique des Coléoptères de la Nouvelle-Calédonie.</article-title><source>Revue d'Entomologie</source><volume>22</volume>: <fpage>203</fpage>–<lpage>378</lpage>. <ext-link xlink:type="simple" ext-link-type="uri" xlink:href="https://biodiversitylibrary.org/page/10976669">https://biodiversitylibrary.org/page/10976669</ext-link></mixed-citation></ref><ref id="B12"><mixed-citation xmlns:xlink="http://www.w3.org/1999/xlink" xlink:type="simple"><person-group><name name-style="western"><surname>Donabauer</surname><given-names>M</given-names></name></person-group> (<year>2011</year>) <article-title>Two new <italic><tp:taxon-name><tp:taxon-name-part taxon-name-part-type="genus">Sporades</tp:taxon-name-part></tp:taxon-name></italic> (<tp:taxon-name><tp:taxon-name-part taxon-name-part-type="order">Coleoptera</tp:taxon-name-part></tp:taxon-name>: <tp:taxon-name><tp:taxon-name-part taxon-name-part-type="family">Carabidae</tp:taxon-name-part></tp:taxon-name>: <tp:taxon-name><tp:taxon-name-part taxon-name-part-type="subfamily">Trechinae</tp:taxon-name-part></tp:taxon-name>) from New Caledonia.</article-title><source>Entomofauna</source><volume>32</volume>: <fpage>385</fpage>–<lpage>391</lpage>.</mixed-citation></ref></ref-list></tp:taxon-treatment>
